# Supplementary material for: Review on Mandibular Muscle Kinematics
Source: Sensors (Basel). 2022 Aug 2;22(15):5769. doi: 10.3390/s22155769 (PMC9371193; doi:10.3390/s22155769)
Supplement: Supplementary file 1 [file sensors-22-05769-s001.zip]

Archive with 1 entries (1 files):
- sensors-1815645-supplementary.pdf
